# Supplementary material for: Association between the Processed Dietary Pattern and Tumor Staging in Patients Newly Diagnosed with Head and Neck Squamous Cell Carcinoma
Source: Cancers (Basel). 2023 Feb 25;15(5):1476. doi: 10.3390/cancers15051476 (PMC10001054; doi:10.3390/cancers15051476)
Supplement: Supplementary file 1 [file cancers-15-01476-s001.zip]

Archive with 1 entries (1 files):
- cancers-2133321-supplementary.pdf
